# Supplementary material for: A Shallow U-Net Architecture for Reliably Predicting Blood Pressure (BP) from Photoplethysmogram (PPG) and Electrocardiogram (ECG) Signals
Source: Sensors (Basel). 2022 Jan 25;22(3):919. doi: 10.3390/s22030919 (PMC8840244; doi:10.3390/s22030919)
Supplement: Supplementary file 1 [file sensors-22-00919-s001.zip]

Archive with 1 entries (1 files):
- sensors-1502120-supplementary.pdf
